# Supplementary material for: Common bean SNP alleles and candidate genes affecting photosynthesis under contrasting water regimes
Source: Hortic Res. 2021 Jan 1;8:4. doi: 10.1038/s41438-020-00434-6 (PMC7775448; doi:10.1038/s41438-020-00434-6)
Supplement: Supplementary file 9 — Supplementary File S5 [file 41438_2020_434_MOESM9_ESM.xlsx]

## Sheet: Corr
File S5: Pearson's pairwise correlations between the 16 traits measured under well-watered (WW) and water deficit (WD) conditions
A – net CO2 assimilation rate, E – transpiration rate, gs – stomatal conductance of CO2, Ci – sub-stomatal CO2 concentration, Ca – chlorophyll a concentration, Cb - chlorophyll b concentration, Ccx – carotenes and xanthophylls concentration, RWC – leaf relative water content, FW/DW – leaf fresh: dry weight ratio, SLA – specific leaf area, LT – leaf thickness, A/E – instantaneous water use efficie…
WD_A	1	-
WD_E	2	0.7603	-
WD_gs	3	0.7813	0.9247	-
WD_A_E	4	0.0773	-0.3083	-0.25	-
WD_A_gs	5	0.302	0.1276	0.1885	0.2144	-
WD_Ci	6	-0.1409	0.1081	0.1935	-0.3549	-0.2991	-
WD_Ca	7	0.2759	0.0726	0.0551	0.2759	0.1768	-0.1796	-
WD_Cb	8	0.1455	0.0109	-0.0393	0.2659	0.1624	-0.2616	0.9342	-
WD_Ccx	9	0.3436	0.1338	0.1273	0.2299	0.1461	-0.0834	0.9502	0.8228	-
WD_CaCb	10	0.238	0.0502	0.0231	0.2783	0.1715	-0.2115	0.9934	0.9686	0.9228	-
WD_Ca_Cb	11	0.397	0.2501	0.345	-0.001	0.1021	0.2331	0.2119	-0.1167	0.3696	0.1085	-
WD_CaCb_Ccx	12	-0.1932	-0.1535	-0.1938	0.1011	0.0868	-0.2293	0.0708	0.3391	-0.1529	0.1582	-0.5782	-
WD_LT	13	-0.1223	0.0509	0.0625	-0.1305	0.1413	0.0943	-0.4821	-0.4283	-0.5157	-0.4773	-0.0411	0.0704	-
WD_SLA	14	0.0445	0.058	0.0515	0.0324	-0.0425	0.0357	0.3891	0.3813	0.3914	0.3947	-0.0521	-0.0312	-0.5733	-
WD_RWC	15	0.1119	0.1735	0.2323	0.0222	0.2374	0.0795	-0.1951	-0.2096	-0.1579	-0.2044	0.0933	-0.065	0.3909	-0.0178	-
WD_FW_DW	16	-0.0111	0.1056	0.1032	-0.0802	0.0171	0.1151	0.1337	0.1411	0.1215	0.1376	-0.0349	-0.0232	0.0127	0.7969	0.2488	-
WW_A	17	0.3817	0.0976	0.0857	0.2558	0.2739	-0.301	0.4091	0.3754	0.404	0.4044	0.1424	0.126	-0.0105	-0.0929	-0.0532	-0.1026	-
WW_E	18	0.3152	0.2089	0.1875	0.0919	0.2212	-0.2188	0.2939	0.2998	0.2988	0.2972	0.0692	0.1736	0.0989	-0.1816	-0.0297	-0.144	0.8437	-
WW_gs	19	0.2579	0.1448	0.1285	0.1003	0.1501	-0.1969	0.2762	0.2849	0.2883	0.2813	0.0489	0.167	0.073	-0.1599	-0.0454	-0.1331	0.8131	0.973	-
WW_A_E	20	0.0689	-0.0931	-0.1153	0.358	0.3048	-0.4068	0.1865	0.1991	0.1106	0.1939	-0.0567	0.1155	-0.0185	0.0542	0.0422	0.0267	0.3843	-0.0077	-0.0356	-
WW_A_gs	21	-0.0834	-0.1269	-0.1807	0.1788	0.1595	-0.2706	0.0438	0.0711	-0.0237	0.0538	-0.1137	0.048	-0.0358	0.1344	0.0138	0.1229	-0.0092	-0.39	-0.4333	0.8261	-
WW_Ci	22	-0.0488	0.2147	0.2395	-0.5128	-0.2976	0.3761	-0.2394	-0.2455	-0.1802	-0.2457	0.0552	-0.067	0.0641	-0.0085	0.0357	0.0468	-0.2742	0.0354	0.0499	-0.6364	-0.5357	-
WW_Ca	23	0.323	0.0967	0.0922	0.2337	0.1708	-0.1624	0.7564	0.666	0.7319	0.7398	0.2249	0.0096	-0.4135	0.3411	-0.0572	0.1393	0.5493	0.3761	0.3478	0.2538	0.0593	-0.2831	-
WW_Cb	24	0.2169	0.0552	0.0253	0.22	0.1585	-0.2393	0.7248	0.7339	0.6467	0.739	-0.0398	0.1937	-0.3667	0.3424	-0.0716	0.1583	0.5029	0.3781	0.3531	0.2445	0.0689	-0.2808	0.9399	-
WW_Ccx	25	0.3841	0.1457	0.1444	0.1855	0.1328	-0.0815	0.6854	0.5593	0.7412	0.6563	0.3301	-0.1374	-0.4183	0.3331	-0.0317	0.1323	0.5619	0.399	0.3873	0.1648	-0.035	-0.2265	0.9393	0.8309	-
WW_CaCb	26	0.293	0.0798	0.0684	0.2345	0.1653	-0.1919	0.7565	0.6961	0.7142	0.7495	0.1424	0.0676	-0.4102	0.3487	-0.0653	0.1466	0.5419	0.3779	0.3515	0.2552	0.0642	-0.2873	0.9944	0.9703	0.9179	-
WW_Ca_Cb	27	0.3504	0.1793	0.2512	0.0329	0.0613	0.2087	0.2209	-0.0516	0.3483	0.1361	0.8419	-0.435	-0.0778	-0.016	0.0861	-0.0219	0.2803	0.1208	0.0825	0.0643	-0.0116	-0.0349	0.3776	0.0794	0.4681	0.2887	-
WW_CaCb_Ccx	28	-0.1568	-0.1203	-0.1286	0.1147	0.1833	-0.1884	0.1183	0.2828	-0.0942	0.1699	-0.3957	0.5786	0.1742	-0.0841	0.0533	-0.0106	0.0589	0.072	0.0192	0.1776	0.1472	-0.1213	0.0895	0.293	-0.1943	0.151	-0.3842	-
WW_LT	29	-0.1497	0.019	0.0018	-0.1423	0.0017	0.1104	-0.4527	-0.3759	-0.4865	-0.4395	-0.1194	0.0677	0.8399	-0.4854	0.1296	-0.0108	-0.095	0.0109	-0.0046	-0.0766	-0.0282	0.0834	-0.5131	-0.4434	-0.5328	-0.5025	-0.1605	0.1698	-
WW_SLA	30	0.0302	0.004	-0.0117	0.0287	-0.0152	0.0171	0.2474	0.199	0.2697	0.2382	0.0516	-0.0915	-0.5183	0.7044	-0.0556	0.5116	-0.066	-0.1349	-0.1069	0.067	0.1449	-0.0392	0.3261	0.3063	0.3242	0.3262	0.035	-0.1228	-0.6027	-
WW_RWC	31	-0.1918	-0.1162	-0.1359	-0.0972	-0.0431	0.1583	-0.3992	-0.3488	-0.3856	-0.3911	-0.1402	-0.0298	0.3011	-0.1151	0.2528	0.0758	-0.3561	-0.3797	-0.3706	-0.0413	0.1551	0.002	-0.3774	-0.3251	-0.3952	-0.3679	-0.1524	0.1007	0.4002	-0.0286	-
WW_FW_DW	32	-0.05	0.0268	-0.0096	-0.1035	-0.0798	0.115	-0.0206	-0.0399	-0.0065	-0.0271	0.0263	-0.0986	-0.0636	0.5163	-0.0119	0.6308	-0.1616	-0.1627	-0.136	-0.0474	0.1087	0.0492	0.0265	0.0396	0.02	0.0304	-0.0257	-0.0695	-0.0396	0.7996	0.2575	-
		1	2	3	4	5	6	7	8	9	10	11	12	13	14	15	16	17	18	19	20	21	22	23	24	25	26	27	28	29	30	31	32
