# Supplementary material for: Common bean SNP alleles and candidate genes affecting photosynthesis under contrasting water regimes
Source: Hortic Res. 2021 Jan 1;8:4. doi: 10.1038/s41438-020-00434-6 (PMC7775448; doi:10.1038/s41438-020-00434-6)
Supplement: Supplementary file 10 — Supplementary File S6 [file 41438_2020_434_MOESM10_ESM.xlsx]

## Sheet: A_WD
File S6: SNP associations (-log10(P-value) ≥ 3) with photosynthesis-related traits under well-watered (WW) and water-deficit (WD) conditions, marker position within chromosomes, allelic reference and allelic variant for the associated SNP, minor allele frequency, the effect of the allelic variant, and the proportion of phenotypic variance explained by each associated SNP detected using a panel of…
Trait: WD_A
Number of markers: 9825													1
Number of linkage groups: 11													1
Number of genotypes: 144													1
GWAS model: KINSHIP
GWAS method: FAST
Threshold method: given
Threshold for significance: 3
Inflation factor (lambda): 0.9906
Local linkage disequilibrium (LD) decay around each significantly associated SNP was inspected and two neighbor SNPs were considered in the same LD block when LD r2 > 0.2.
The positions of the SNPs flanking each LD block where used as query positions to retreive from the common bean genome v2.1 browser (https://phytozome.jgi.doe.gov/jbrowse/index.html) the list of putative candidate genes involved in the trait variation.
Percentage of variance explained by each SNP (VQTL/Vpheno), VQTL=2*freq*(1-freq)*effect2, Vpheno=phenotypic variance
				More frequent					QTL explained variance	VarQTL/Varpheno
SNP marker	Chromosome (Pv)	Position (bp)	-log10(P)	Reference allele	Variant allele	Frequency	Effect	Std. error	VarQTL	Var explained by the SNP	Associated Gene Model RefGen v.2.1 Phaseolus vulgaris	markers in LD	block region in LD (bp)	Associated genes in LD	Location (bp)	Clues on putative candidate gene role/pathways
SNP04313	10	64443	3.066	G	A	0.2361	0.2038	0.062	0.014982	0.0979859	no candidate gene	SNP04313, SNP04314, SNP04317, DART09221, DART09220		Phvul.010G001200 Phvul.010G000300		0
SNP04314	10	161461	3.015	A	G	0.2083	0.1835	0.0564	0.0111059	0.0726348	no candidate gene		64443 - 263834 (199391)		Chr10:259161..264785, Chr10:146921..150255	Phvul.010G001200: K14617 - LMBR1 domain-containing protein 1 (LMBRD1), PF04791; Phvul.010G000300: 1.14.11.19 - Leucocyanidin oxygenase / Leucoanthocyanidin dioxygenase, PTHR10209 OXIDOREDUCTASE, 2OG-FE II OXYGENASE FAMILY PROTEIN, PWY-5125 anthocyanin biosynthesis, PWY-641 proanthocyanidins biosynthesis from flavanols
SNP04317	10	260273	3.015	T	C	0.2083	0.1835	0.0564	0.0111059	0.0726348	Phvul.010G001200 Chr10:259161..264785 forward
SNP04315	10	334970	3.015	A	G	0.2083	0.1835	0.0564	0.0111059	0.0726348	Phvul.010G000500 Chr10:332092..335203 forward	0				Phvul.010G000500: PTHR12321//PTHR12321:SF46 - CPG BINDING PROTEIN
DART09237	10	859083	3.212	T	C	0.1727	0.1754	0.052	0.00879113	0.0574959	Phvul.010G005700 Chr10:859015..863275 reverse	SNP04321, DART09232, DART09235, DART09236, DART09242	681509 - 1047568 (366059)	Phvul.010G005600 Phvul.010G005500 Phvul.010G005400 Phvul.010G005300 Phvul.010G005200 Phvul.010G005100 Phvul.010G005000 Phvul.010G004650	Chr10:854198..857260 Chr10:849926..851704 Chr10:841232..847885 Chr10:818028..824698 Chr10:772450..773865 Chr10:746444..751254 Chr10:733042..733443 Chr10:719323..722383	Phvul.010G005700: PF12043 - Domain of unknown function (DUF3527) (DUF3527); Phvul.010G005500: PF14368 - Probable lipid transfer (LTP_2), Phvul.010G004650: 2.3.1.198 - Glycerol-3-phosphate 2-O-acyltransferase / sn-2-glycerol-3-phosphate O-acyltransferase, PTHR15486:SF20, Phvul.010G005000: 3.4.19.12 - Ubiquitinyl hydrolase 1 / Ubiquitin thiolesterase, Phvul.010G005100: K06119 - sulfoquinovosyltrans…
SNP04351	10	3157927	3.113	C	A	0.1875	0.1758	0.053	0.00941656	0.0615864	no candidate gene	DART09316	3157927 - 317883	Phvul.010G022500	Chr10:3171196..3172748	Phvul.010G0225000: PF07712 - Stress up-regulated Nod 19 (SURNod19)
DART09327	10	3311054	4.204	T	C	0.1818	0.215	0.055	0.0137518	0.08994	no candidate gene	SNP04352	3311168 - 3311054 (114)	no candidate gene
DART09330	10	3325347	3.159	G	A	0.2098	0.1956	0.0585	0.0126856	0.0829665	Phvul.010G023600 Chr10:3315963..3326616 reverse	SNP04353, DART09327	3325347 - 3414334	Phvul.010G023600 Phvul.010G023700 Phvul.010G023800 Phvul.010G023900 Phvul.010G024000 Phvul.010G024100 Phvul.010G024200	Chr10:3315963..3326616 Chr10:3341100..3345192 Chr10:3351907..3357035 Chr10:3363187..3371196 Chr10:3382255..3384686 Chr10:3388369..3391852 Chr10:3404232..3407834	Phvul.010G023600: PTHR24055:SF184 - SERINE/THREONINE-PROTEIN KINASE MHK, Phvul.010G023700: PTHR31808:SF2 - F21O3.2 PROTEIN-RELATED, Phvul.010G023800: PTHR32227:SF65 - O-GLYCOSYL HYDROLASES FAMILY 17 PROTEIN, Phvul.010G023900: K17686 - Cu+-exporting ATPase (copA, ATP7), Phvul.010G024000: PTHR11017//PTHR11017:SF163 - LEUCINE-RICH REPEAT-CONTAINING PROTEIN, Phvul.010G024100: PF00931//PF01582 - NB-AR…
SNP04353	10	3414334	4.032	G	T	0.1944	0.2049	0.0536	0.0131501	0.0860047	Phvul.010G024250 Chr10:3412387..3416106 reverse
SNP04354	10	3516784	3.398	A	G	0.2378	0.2127	0.0611	0.0164001	0.10726	Phvul.010G024800 Chr10:3514296..3517731 reverse			Phvul.010G025800 Phvul.010G025900 Phvul.010G028400 Phvul.010G028500 Phvul.010G028600 Phvul.010G028700 Phvul.010G028800 Phvul.010G028900 Phvul.010G029000 Phvul.010G029100 Phvul.010G029201 Phvul.010G029300 Phvul.010G029400 Phvul.010G029500 Phvul.010G029600 Phvul.010G029700 Phvul.010G029800 Phvul.010G029900 Phvul.010G030000 Phvul.010G030100 Phvul.010G030300 Phvul.010G030500 Phvul.010G030600 Phvul.01…	Chr10:3797172..3798703 Chr10:3807819..3809271 Chr10:4109335..4110841 Chr10:4114303..4117007 Chr10:4119479..4121559 Chr10:4142109..4146008 Chr10:4142109..4146008 Chr10:4152908..4156501 Chr10:4206402..4209649 Chr10:4210553..4214276 Chr10:4241041..4252247 Chr10:4248551..4252234 Chr10:4255868..4257716 Chr10:4290681..4296621 Chr10:4316715..4318322 Chr10:4327159..4330947 Chr10:4337042..4340928 Chr10:43…	Phvul.010G024800: PTHR12565//PTHR12565:SF99 - STEROL REGULATORY ELEMENT-BINDING PROTEIN // SUBFAMILY NOT NAMED, Phvul.010G025100: PTHR23155//PTHR23155:SF554 - LEUCINE-RICH REPEAT-CONTAINING PROTEIN // SUBFAMILY NOT NAMED, Phvul.010G023500: PTHR11017//PTHR11017:SF163 - LEUCINE-RICH REPEAT-CONTAINING PROTEIN // SUBFAMILY NOT NAMED, Phvul.010G025800: PTHR31579:SF4 - F21O3.6 PROTEIN-RELATED, Phvul.01…
DART09334	10	3634425	3.208	C	T	0.2308	0.2122	0.063	0.0159881	0.104565	no candidate gene
DART09335	10	3667294	3.891	T	C	0.2074	0.2351	0.0627	0.0181718	0.118848	Phvul.010G025100 Chr10:3666324..3671253
DART09336	10	3685101	3.750	C	T	0.194	0.2312	0.0629	0.0167164	0.109329	no candidate gene
DART09337	10	3307164	3.956	C	G	0.1985	0.2284	0.0603	0.0165992	0.108562	Phvul.010G023500 Chr10:3306753..3310882
SNP04355	10	3723086	4.052	G	T	0.2042	0.2175	0.0567	0.0153748	0.100554	no candidate gene
DART09339	10	3837951	4.254	A	T	0.1985	0.2399	0.0609	0.0183128	0.11977	Phvul.010G026100 Chr10:3834094..3838540
DART09346	10	3885795	3.514	T	C	0.2148	0.2187	0.0616	0.016134	0.10552	no candidate gene	DART09346, DART09347	3885834 - 3885795 (39)
DART09347	10	3885834	3.039	T	C	0.2296	0.208	0.0636	0.0153054	0.100101	no candidate gene
DART09359	10	3965115	3.862	G	T	0.1986	0.2192	0.0587	0.0152947	0.10003	no candidate gene
DART09362	10	4064813	3.256	C	G	0.1888	0.2008	0.0591	0.0123506	0.0807755	Phvul.010G028101 Chr10:4061622..4065402 reverse
DART09363	10	4109473	3.941	G	T	0.2029	0.2295	0.0608	0.0170369	0.111425	Phvul.010G028400 Chr10:4109335..4110841 forward
DART09365	10	4048876	3.933	T	C	0.2044	0.2291	0.0607	0.0170709	0.111647	Phvul.010G028000 Chr10:4048869..4053085 reverse
DART09374	10	4052912	3.941	C	G	0.2029	0.2295	0.0608	0.0170369	0.111425	Phvul.010G028000 Chr10:4048869..4053085 reverse
DART09382	10	4377855	3.428	G	A	0.2061	0.2107	0.0602	0.0145279	0.0950157	Phvul.010G030200 Chr10:4375919..4379702 reverse
DART09397	10	4614454	3.909	A	G	0.2059	0.2151	0.0572	0.0151301	0.0989543	no candidate gene	From SNP04354 to DART09403	3516784 - 4671107 (1154323)
DART09398	10	4614523	3.815	T	A	0.209	0.2118	0.0571	0.0148322	0.0970057	no candidate gene
DART09399	10	4627861	3.922	G	T	0.1986	0.2172	0.0576	0.0150168	0.0982134	Phvul.010G031700 Chr10:4627811..4627879 forward
DART09400	10	4633525	3.935	G	A	0.1944	0.2165	0.0574	0.0146812	0.0960183	Phvul.010G031700 Chr10:4624298..4633952 reverse
DART09401	10	4633574	3.909	A	G	0.2059	0.2151	0.0572	0.0151301	0.0989543	Phvul.010G031700 Chr10:4624298..4633952 reverse
DART09403	10	4671107	3.935	T	G	0.1944	0.2165	0.0574	0.0146812	0.0960183	Phvul.010G032100 Chr10:4670599..4674467 forward
DART09405	10	4753204	3.935	T	G	0.1944	0.2165	0.0574	0.0146812	0.0960183	Phvul.010G032700 Chr10:4751610..4764524 reverse	DART09405, SNP04359				Phvul.010G032700: PTHR11141//PTHR11141:SF2 - PROTEIN TRANSPORT PROTEIN SEC23 // SUBFAMILY NOT NAMED, PF04810, PFAM Sec23/Sec24 zinc finger, PF00626 PFAM Gelsolin repeat
SNP04359	10	4757392	4.127	G	A	0.2014	0.2166	0.0559	0.0150916	0.0987025	Phvul.010G032700 Chr10:4751610..4764524 reverse
SNP04371	10	5931857	3.026	T	C	0.1818	0.1933	0.0593	0.011116	0.0727009	no candidate gene	SNP04371, SNP4372, SNP4374	5957357 - 6057072	Phvul.010G040500 Phvul.010G040600 Phvul.010G040700	Chr10:5991222..6002443 Chr10:6035697..6045910 Chr10:6053170..6066008	Phvul.010G040500: K15404 - aldehyde decarbonylase (K15404, CER1), PTHR11863 STEROL DESATURASE, Phvul.010G040600: K15404 - aldehyde decarbonylase (K15404, CER1), Phvul.010G040700: PTHR12507 - REDUCED GROWTH PHENOTYPE 1 RGP1, YEAST -RELATED
SNP04372	10	5957357	3.026	C	T	0.1818	0.1933	0.0593	0.011116	0.0727009	no candidate gene
SNP04694	10	40540184	3.114	A	C	0.1389	0.2146	0.0648	0.0110165	0.0720506	Phvul.010G124400 Chr10:40539708..40542669 forward	DART09906				Phvul.010G124400: PTHR10795:SF424 - SUBTILASE FAMILY PROTEIN-RELATED
DART09907	10	40624570	3.361	A	G	0.1111	0.2153	0.0622	0.00915556	0.0598794	Phvul.010G125000 Chr10:40618020..40629089 forward					Phvul.010G125000: PTHR11200:SF122 - PHOSPHOINOSITIDE PHOSPHATASE SAC3-RELATED, PTHR11200:SF122 PHOSPHOINOSITIDE PHOSPHATASE SAC3-RELATED PF02383:PFAM SacI homology domain

## Sheet: E_WD
Trait: WD_E						28	SNPs associated
Number of markers: 9825						10 --> 7 (3 in LD)	with no candidate gene
Number of linkage groups: 11
Number of genotypes: 144						18 + 3 --->21	No. candidate genes
GWAS model: KINSHIP
GWAS method: FAST
Threshold method: given
Threshold for significance: 3
Inflation factor (lambda): 1.049
Local linkage disequilibrium (LD) decay around each significantly associated SNP was inspected and two neighbor SNPs were considered in the same LD block when LD r2 > 0.2.
The positions of the SNPs flanking each LD block where used as query positions to retreive from the common bean genome v2.1 browser (https://phytozome.jgi.doe.gov/jbrowse/index.html) the list of putative candidate genes involved in the trait variation.
Percentage of variance explained by each SNP (VQTL/Vpheno), VQTL=2*freq*(1-freq)*effect2, Vpheno=phenotypic variance
				More frequent					QTL explained variance	VarQTL/Varpheno
SNP marker	Chromosome (Pv)	Position (bp)	-log10(P)	Reference allele	Rare allele	Frequency	Effect	Std. error	VarQTL	Var explained by the SNP	Associated Gene Model RefGen v.2.1 Phaseolus vulgaris	markers in LD	block region in LD (bp)	Associated genes in LD	Location (bp)	Clues on putative candidate gene role/pathways
SNP04314	10	161461	3.041	A	G	0.2083	0.0995	0.0304	0.00326532	0.062614	no candidate gene	SNP04314, SNP04317, DART09221, DART09220	161461 - 263834 (102373)	Phvul.010G001200	Chr10:259161..264785	Phvul.010G001200: K14617 - LMBR1 domain-containing protein 1 (LMBRD1), PF04791
SNP04317	10	260273	3.041	T	C	0.2083	0.0995	0.0304	0.00326532	0.062614	Phvul.010G001200 Chr10:259161..264785 forward					Phvul.010G001200: K14617 - LMBR1 domain-containing protein 1 (LMBRD1), PFAM LMBR1-like membrane protein
SNP04315	10	334970	3.015	A	G	0.2083	0.1835	0.0564	0.0111059	0.0726348	Phvul.010G000500 Chr10:332092..335203 forward	0				Phvul.010G000500: PTHR12321//PTHR12321:SF46 - CPG BINDING PROTEIN
DART09327	10	3311054	4.204	T	C	0.1818	0.215	0.055	0.0137518	0.08994	no candidate gene	SNP04352	3311168 - 3311054 (114)	no candidate gene
SNP04353	10	3414334	3.767	G	T	0.1944	0.1082	0.0294	0.00366691	0.0703147	Phvul.010G024250 Chr10:3412387..3416106 reverse					Phvul.010G024250: PF00931//PF01582 - NB-ARC domain (NB-ARC) // TIR domain (TIR), PTHR11017 LEUCINE-RICH REPEAT-CONTAINING PROTEIN
DART09335	10	3667294	3.086	T	C	0.2074	0.1092	0.0331	0.00392047	0.0751768	Phvul.010G025100 Chr10:3666324..3671253 reverse					Phvul.010G025100: PTHR23155//PTHR23155:SF554 - LEUCINE-RICH REPEAT-CONTAINING PROTEIN // SUBFAMILY NOT NAMED, KOG4658 Apoptotic ATPase
DART09336	10	3685101	3.377	C	T	0.194	0.116	0.0334	0.00420807	0.0806916	no candidate gene	0				0
DART09337	10	3307164	3.453	C	G	0.1985	0.1142	0.0325	0.00414979	0.0795741	Phvul.010G023500 Chr10:3306753..3310882 forward					Phvul.010G023500: PTHR11017//PTHR11017:SF163 - LEUCINE-RICH REPEAT-CONTAINING PROTEIN // SUBFAMILY NOT NAMED
SNP04355	10	3723086	3.511	G	T	0.2042	0.108	0.0305	0.00379086	0.0726914	no candidate gene	0				0
DART09339	10	3837951	3.641	A	T	0.1985	0.1175	0.0325	0.00439309	0.0842394	Phvul.010G026100 Chr10:3834094..3838540					Phvul.010G026100: PF00931//PF13676 - NB-ARC domain (NB-ARC) // TIR domain (TIR_2)
DART09346	10	3885795	3.079	T	C	0.2148	0.1083	0.0329	0.00395641	0.075866	no candidate gene	DART09347				0
DART09359	10	4031610	3.162	G	T	0.1986	0.105	0.0314	0.00350943	0.067295	no candidate gene	0				0
DART09363	10	4052905	3.151	G	T	0.2029	0.1077	0.0323	0.00375194	0.0719452	Phvul.010G028000 Chr10:4048869..4053085 reverse					Phvul.010G028000: PF00931//PF01582 - NB-ARC domain (NB-ARC) // TIR domain (TIR) PTHR11017 LEUCINE-RICH REPEAT-CONTAINING PROTEIN
DART09365	10	4065192	3.061	T	C	0.2044	0.1059	0.0323	0.00364752	0.0699428	Phvul.010G028101 Chr10:4061622..4065402 reverse					Phvul.010G028101: PF00931//PF01582 - NB-ARC domain (NB-ARC) // TIR domain (TIR) PTHR11017 LEUCINE-RICH REPEAT-CONTAINING PROTEIN
DART09374	10	4342062	3.151	C	G	0.2029	0.1077	0.0323	0.00375194	0.0719452	Phvul.010G029800 Chr10:4341837..4343673 forward					Phvul.010G029800: PF00931//PF01582 - NB-ARC domain (NB-ARC) // TIR domain (TIR) PTHR11017 LEUCINE-RICH REPEAT-CONTAINING PROTEIN
DART09397	10	4614454	3.353	A	G	0.2059	0.1063	0.0308	0.00369512	0.0708555	no candidate gene	DART09397, DART09398, DART09399, DART09400, DART09401				0
DART09398	10	4614523	3.344	T	A	0.209	0.106	0.0307	0.00371505	0.0712377	no candidate gene					0
DART09399	10	4627861	3.293	G	T	0.1986	0.1059	0.031	0.00356985	0.0684536	Phvul.010G031700 Chr10:4624298..4633952 reverse					Phvul.010G031700: K16569 - gamma-tubulin complex component 2 (TUBGCP2, GCP2), PTHR19302:SF13 GAMMA-TUBULIN COMPLEX COMPONENT 2
DART09400	10	4632894	3.233	G	A	0.1944	0.1043	0.0308	0.00340733	0.0653371	Phvul.010G031700 Chr10:4624298..4633952 reverse					Phvul.010G031700: K16569 - gamma-tubulin complex component 2 (TUBGCP2, GCP2), PTHR19302:SF13 GAMMA-TUBULIN COMPLEX COMPONENT 2
DART09401	10	4633574	3.353	A	G	0.2059	0.1063	0.0308	0.00369512	0.0708555	Phvul.010G031700 Chr10:4624298..4633952 reverse					Phvul.010G031700: K16569 - gamma-tubulin complex component 2 (TUBGCP2, GCP2), PTHR19302:SF13 GAMMA-TUBULIN COMPLEX COMPONENT 2
DART09403	10	4671107	3.233	T	G	0.1944	0.1043	0.0308	0.00340733	0.0653371	Phvul.010G032100 Chr10:4670599..4674467 forward					Phvul.010G032100: K02991 - small subunit ribosomal protein S6e (RP-S6e, RPS6), PTHR11502 40S RIBOSOMAL PROTEIN S6
DART09405	10	4753204	3.935	T	G	0.1944	0.2165	0.0574	0.0146812	0.0960183	Phvul.010G032700 Chr10:4751610..4764524 reverse	DART09405, SNP04359				Phvul.010G032700: PTHR11141//PTHR11141:SF2 - PROTEIN TRANSPORT PROTEIN SEC23 // SUBFAMILY NOT NAMED, PF04810, PFAM Sec23/Sec24 zinc finger, PF00626 PFAM Gelsolin repeat
SNP04359	10	4757392	4.127	G	A	0.2014	0.2166	0.0559	0.0150916	0.0987025	Phvul.010G032700 Chr10:4751610..4764524 reverse
SNP04371	10	5931857	3.026	T	C	0.1818	0.1933	0.0593	0.011116	0.0727009	no candidate gene	SNP04371, SNP4372, SNP4374	5957357 - 6057072	Phvul.010G040500 Phvul.010G040600 Phvul.010G040700	Chr10:5991222..6002443 Chr10:6035697..6045910 Chr10:6053170..6066008	Phvul.010G040500: K15404 - aldehyde decarbonylase (K15404, CER1), PTHR11863 STEROL DESATURASE, Phvul.010G040600: K15404 - aldehyde decarbonylase (K15404, CER1), Phvul.010G040700: PTHR12507 - REDUCED GROWTH PHENOTYPE 1 RGP1, YEAST -RELATED
SNP04372	10	5957357	3.026	C	T	0.1818	0.1933	0.0593	0.011116	0.0727009	no candidate gene
SNP04694	10	40540184	3.114	A	C	0.1389	0.2146	0.0648	0.0110165	0.0720506	Phvul.010G124400 Chr10:40539708..40542669 forward					Phvul.010G124400: PTHR10795:SF424 - SUBTILASE FAMILY PROTEIN-RELATED
DART09907	10	40624570	3.361	A	G	0.1111	0.2153	0.0622	0.00915556	0.0598794	Phvul.010G125000 Chr10:40618020..40629089 forward					Phvul.010G125000: PTHR11200:SF122 - PHOSPHOINOSITIDE PHOSPHATASE SAC3-RELATED, PTHR11200:SF122 PHOSPHOINOSITIDE PHOSPHATASE SAC3-RELATED PF02383:PFAM SacI homology domain
SNP04698	10	40636271	3.253	T	G	0.1319	0.1257	0.037	0.00361839	0.0693842	Phvul.010G125200 Chr10:40635875..40643308 forward					Phvul.010G125200: K14832 - ribosome biogenesis protein MAK21 (MAK21, NOC1, CEBPZ), PTHR12048 CCAAT-BINDING FACTOR-RELATED

## Sheet: gs_WD
Trait: WD_gs
Number of markers: 9825
Number of linkage groups: 11
Number of genotypes: 144
GWAS model: KINSHIP
GWAS method: FAST
Threshold method: given
Threshold for significance: 3
Inflation factor (lambda): 0.9758
Local linkage disequilibrium (LD) decay around each significantly associated SNP was inspected and two neighbor SNPs were considered in the same LD block when LD r2 > 0.2.
The positions of the SNPs flanking each LD block where used as query positions to retreive from the common bean genome v2.1 browser (https://phytozome.jgi.doe.gov/jbrowse/index.html) the list of putative candidate genes involved in the trait variation.
Percentage of variance explained by each SNP (VQTL/Vpheno), VQTL=2*freq*(1-freq)*effect2, Vpheno=phenotypic variance
				More frequent					QTL explained variance	VarQTL/Varpheno
SNP marker	Chromosome (Pv)	Position (bp)	-log10(P)	Reference allele	Variant allele	Frequency	Effect	Std. error	VarQTL	Var explained by the SNP	Associated Gene Model RefGen v.2.1 Phaseolus vulgaris	markers in LD	block region in LD (bp)	Associated genes in LD	Location (bp)	Clues on putative candidate gene role/pathways
DART00997	1	50772542	3.267	G	A	0.1214	0.0321	0.0094	0.000219811	0.0545437	Phvul.001G259400 Chr01:50771062..50774775 reverse	DART00998	50772542 - 50772585 (43)			Phvul.001G259400: PTHR24322:SF619 3-OXOACYL-[ACYL-CARRIER-PROTEIN] REDUCTASE, CHLOROPLASTIC, K00059 - 3-oxoacyl- (fabG)
DART01093	2	993455	3.002	T	G	0.1145	-0.0363	0.0112	0.000267201	0.0663029	no candidate gene	DART01091	947185 - 993455 (46270)	Phvul.002G008700	Chr02:945249..950889	Phvul.002G008700: PTHR11825:SF46 - BRANCHED-CHAIN-AMINO-ACID AMINOTRANSFERASE 3, CHLOROPLASTIC
DART09327	10	3311054	3.032	C	A	0.1875	0.0258	0.0079	0.000202812	0.0503256	no candidate gene	0
DART09336	10	3685101	4.035	T	C	0.1818	0.0311	0.0081	0.000287743	0.0714001	no candidate gene	0
DART09337	10	3307164	3.735	G	T	0.1944	0.029	0.0079	0.000263416	0.0653637	Phvul.010G023500 Chr10:3306753..3310882 forward	0				Phvul.010G023500: PTHR11017//PTHR11017:SF163 - LEUCINE-RICH REPEAT-CONTAINING PROTEIN // SUBFAMILY NOT NAMED
DART09346	10	3885795	3.115	C	T	0.194	0.0293	0.0088	0.000268474	0.0666188	no candidate gene	0
DART09883	10	39739858	3.585	C	G	0.1985	0.0311	0.0087	0.000307762	0.0763677	no candidate gene	0
DART09886	10	39752624	3.001	T	C	0.2148	0.0282	0.0087	0.000268252	0.0665637	Phvul.010G118300 Chr10:39752572..39758271 forward	0				Phvul.010G118300: PTHR24343//PTHR24343:SF199 - SERINE/THREONINE KINASE // SUBFAMILY NOT NAMED
DART09907	10	40624570	3.156	G	A	0.1056	0.034	0.0102	0.000218365	0.0541849	Phvul.010G125000 Chr10:40618020..40629089 forward	0				Phvul.010G125000: PTHR11200:SF122 - PHOSPHOINOSITIDE PHOSPHATASE SAC3-RELATED
SNP04351	10	3157927	3.156	G	C	0.1056	0.034	0.0102	0.000218365	0.0541849	no candidate gene	0
SNP04353	10	3414334	4.041	A	C	0.1389	0.0366	0.0096	0.000320441	0.0795139	Phvul.010G024250 Chr10:3412387..3416106 reverse	0				Phvul.010G024250: PF00931//PF01582 - NB-ARC domain (NB-ARC) // TIR domain (TIR), PTHR11017 LEUCINE-RICH REPEAT-CONTAINING PROTEIN
SNP04694	10	40540184	3.717	A	G	0.1111	0.035	0.0096	0.000241954	0.0600382	Phvul.010G124400 Chr10:40539708..40542669 forward	0				Phvul.010G124400: PTHR10795:SF424 - SUBTILASE FAMILY PROTEIN-RELATED
SNP04698	10	40636271	3.466	T	G	0.1319	0.0348	0.0099	0.000277334	0.0688174	Phvul.010G125200 Chr10:40635875..40643308 forward	0				K14832 - ribosome biogenesis protein MAK21 (MAK21, NOC1, CEBPZ), PTHR12048 CCAAT-BINDING FACTOR-RELATED

## Sheet: Ca_WD
Trait: WD_Ca
Number of markers: 9825
Number of linkage groups: 11
Number of genotypes: 144
GWAS model: KINSHIP
GWAS method: FAST
Threshold method: given
Threshold for significance: 3
Inflation factor (lambda): 0.9334
Local linkage disequilibrium (LD) decay around each significantly associated SNP was inspected and two neighbor SNPs were considered in the same LD block when LD r2 > 0.2.
The positions of the SNPs flanking each LD block where used as query positions to retreive from the common bean genome v2.1 browser (https://phytozome.jgi.doe.gov/jbrowse/index.html) the list of putative candidate genes involved in the trait variation.
Percentage of variance explained by each SNP (VQTL/Vpheno), VQTL=2*freq*(1-freq)*effect2, Vpheno=phenotypic variance
				More frequent					QTL explained variance	VarQTL/Varpheno
SNP marker	Chromosome (Pv)	Position (bp)	-log10(P)	Reference allele	Variant allele	Frequency	Effect	Std. error	VarQTL	Var explained by the SNP	Associated Gene Model RefGen v.2.1 Phaseolus vulgaris	markers in LD	block region in LD (bp)	Associated genes in LD	Location (bp)	Clues on putative candidate gene role/pathways
DART03370	3	50567809	3.620	T	C	0.0938	-0.2721	0.0754	0.0125868	0.0983341	Phvul.003G267600 Chr03:50566635..50568671					Phvul.003G267600: PTHR34202:SF1 - UPF0548 PROTEIN
SNP02054	5	4845473	3.269	A	C	0.1818	0.1576	0.0463	0.00738917	0.0577279	Phvul.005G045500 Chr05:4842929..4846406 forward	SNP02054, SNP02055, SNP02059, SNP02060, SNP02061, SNP02062	4845473 - 5008142 (162669)	Phvul.005G045600 Phvul.005G045700 Phvul.005G045800 Phvul.005G045900	Chr05:4903230..4908178 Chr05:4912759..4943645 Chr05:4947123..4948671 Chr05:4969640..4972529	Phvul.005G045600: PTHR12357:SF15 - METHYLATED RNA-BINDING PROTEIN 1, Phvul.005G045700: K09291 - nucleoprotein TPR (TPR, MLP1, MLP2) , Phvul.005G045800: PTHR13683:SF298 - ASPARTIC PROTEINASE CDR1-RELATED, Phvul.005G045900: DNA-3-methyladenine glycosylase I / DNA-3-methyladenine glycosidase I, Phvul.005G045500: PTHR13683:SF280 - ASPARTYL PROTEASE FAMILY PROTEIN
SNP02055	5	4921709	3.269	G	A	0.1818	0.1576	0.0463	0.00738917	0.0577279	Phvul.005G045700 Chr05:4912759..4943645 reverse					Phvul.005G045700: K09291 - nucleoprotein TPR (TPR, MLP1, MLP2)
SNP04635	10	37683218	3.967	T	C	0.1119	0.283	0.0746	0.0159182	0.124361	Phvul.010G105900 Chr10:37677298..37683724 forward	DART09835	37683218 - 37682747 (471)			Phvul.010G105900: PTHR12526:SF412 - GLYCOSYL TRANSFERASE FAMILY 1 PROTEIN

## Sheet: Cb_WD
Trait: WD_Cb
Number of markers: 9825
Number of linkage groups: 11
Number of genotypes: 144
GWAS model: KINSHIP
GWAS method: FAST
Threshold method: given
Threshold for significance: 3
Inflation factor (lambda): 0.9096
Local linkage disequilibrium (LD) decay around each significantly associated SNP was inspected and two neighbor SNPs were considered in the same LD block when LD r2 > 0.2.
The positions of the SNPs flanking each LD block where used as query positions to retreive from the common bean genome v2.1 browser (https://phytozome.jgi.doe.gov/jbrowse/index.html) the list of putative candidate genes involved in the trait variation.
Percentage of variance explained by each SNP (VQTL/Vpheno), VQTL=2*freq*(1-freq)*effect2, Vpheno=phenotypic variance
				More frequent					QTL explained variance	VarQTL/Varpheno
SNP marker	Chromosome (Pv)	Position (bp)	-log10(P)	Reference allele	Rare allele	Frequency	Effect	Std. error	VarQTL	Var explained by the SNP	Associated Gene Model RefGen v.2.1 Phaseolus vulgaris	markers in LD	block region in LD (bp)	Associated genes in LD	Location (bp)	Clues on putative candidate gene role/pathways
SNP00315	1	37694488	3.137	T	C	0.4583	-0.0888	0.0267	0.0039153	0.0771791	no candidate gene	0
SNP00345	1	42873272	3.240	A	G	0.1944	0.1517	0.0447	0.00720803	0.142086	no candidate gene	0
SNP00360	1	45349915	3.221	G	T	0.1458	0.1588	0.047	0.00628128	0.123818	no candidate gene	0

## Sheet: Ccx_WD
Trait: WD_Ccx
Number of markers: 9825
Number of linkage groups: 11
Number of genotypes: 144
GWAS model: KINSHIP
GWAS method: FAST
Threshold method: given
Threshold for significance: 3
Inflation factor (lambda): 0.8937
Local linkage disequilibrium (LD) decay around each significantly associated SNP was inspected and two neighbor SNPs were considered in the same LD block when LD r2 > 0.2.
The positions of the SNPs flanking each LD block where used as query positions to retreive from the common bean genome v2.1 browser (https://phytozome.jgi.doe.gov/jbrowse/index.html) the list of putative candidate genes involved in the trait variation.
Percentage of variance explained by each SNP (VQTL/Vpheno), VQTL=2*freq*(1-freq)*effect2, Vpheno=phenotypic variance
				More frequent					QTL explained variance	VarQTL/Varpheno
SNP marker	Chromosome (Pv)	Position (bp)	-log10(P)	Reference allele	Variant allele	Frequency	Effect	Std. error	VarQTL	Var explained by the SNP	Associated Gene Model RefGen v.2.1 Phaseolus vulgaris	markers in LD	block region in LD (bp)	Associated genes in LD	Location (bp)	Clues on putative candidate gene role/pathways
SNP02054	5	4845473	3.098	A	C	0.1818	0.0708	0.0214	0.00149125	0.0525457	Phvul.005G045500 Chr05:4842929..4846406 forward	SNP02054, SNP02055, SNP02059, SNP02060, SNP02061, SNP02062	4845473 - 5008142 (162669)	Phvul.005G045600 Phvul.005G045700 Phvul.005G045800 Phvul.005G045900	Chr05:4903230..4908178 Chr05:4912759..4943645 Chr05:4947123..4948671 Chr05:4969640..4972529	Phvul.005G045600: PTHR12357:SF15 - METHYLATED RNA-BINDING PROTEIN 1, Phvul.005G045700: K09291 - nucleoprotein TPR (TPR, MLP1, MLP2) , Phvul.005G045800: PTHR13683:SF298 - ASPARTIC PROTEINASE CDR1-RELATED, Phvul.005G045900: DNA-3-methyladenine glycosylase I / DNA-3-methyladenine glycosidase I, Phvul.005G045500: PTHR13683:SF280 - ASPARTYL PROTEASE FAMILY PROTEIN
SNP02055	5	4921709	3.098	G	A	0.1818	0.0708	0.0214	0.00149125	0.0525457	Phvul.005G045700 Chr05:4912759..4943645 reverse
SNP02059	5	4959086	3.032	T	C	0.2657	0.0626	0.0192	0.00152913	0.0538805	no candidate gene
SNP02060	5	4973323	3.032	T	C	0.2657	0.0626	0.0192	0.00152913	0.0538805	no candidate gene
SNP02061	5	4984833	3.032	A	G	0.2657	0.0626	0.0192	0.00152913	0.0538805	no candidate gene
SNP04635	10	37683218	3.401	T	C	0.1119	0.1189	0.0341	0.00280987	0.0990087	Phvul.010G105900 Chr10:37677298..37683724 forward	DART09835	37683218 - 37682747 (471)			PTHR12526:SF412 - GLYCOSYL TRANSFERASE FAMILY 1 PROTEIN

## Sheet: A_WW
Trait: WW_A
Number of markers: 9825
Number of linkage groups: 11
Number of genotypes: 144
GWAS model: KINSHIP
GWAS method: FAST
Threshold method: given
Threshold for significance: 3
Inflation factor (lambda): 0.9471
Local linkage disequilibrium (LD) decay around each significantly associated SNP was inspected and two neighbor SNPs were considered in the same LD block when LD r2 > 0.2.
The positions of the SNPs flanking each LD block where used as query positions to retreive from the common bean genome v2.1 browser (https://phytozome.jgi.doe.gov/jbrowse/index.html) the list of putative candidate genes involved in the trait variation.
Percentage of variance explained by each SNP (VQTL/Vpheno), VQTL=2*freq*(1-freq)*effect2, Vpheno=phenotypic variance
				More frequent					QTL explained variance	VarQTL/Varpheno
SNP marker	Chromosome (Pv)	Position (bp)	-log10(P)	Reference allele	Variant allele	Frequency	Effect	Std. error	VarQTL	Var explained by the SNP	Associated Gene Model RefGen v.2.1 Phaseolus vulgaris	markers in LD	block region in LD (bp)	Associated genes in LD	Location (bp)	Clues on putative candidate gene role/pathways
DART05546	6	15479576	3.259	A	G	0.1458	0.3077	0.0905	0.0235832	0.0941068	no candidate gene	0
SNP04396	10	8184240	3.003	A	G	0.1181	0.3016	0.0929	0.0189479	0.0756103	Phvul.010G053300 Chr10:8182873..8185578 reverse	0				KOG3734 - Predicted phosphoglycerate mutase, PF00300 PFAM Histidine phosphatase superfamily (branch 1)
SNP04526	10	27876633	3.743	T	C	0.125	0.345	0.0939	0.0260367	0.103898	no candidate gene	0
SNP04627	10	36893960	3.581	G	T	0.1181	0.3498	0.0976	0.0254882	0.101709	no candidate gene	0
SNP04633	10	37281288	3.581	A	G	0.1181	0.3498	0.0976	0.0254882	0.101709	no candidate gene	0

## Sheet: E_WW
Trait: WW_E
Number of markers: 9825
Number of linkage groups: 11
Number of genotypes: 144
GWAS model: KINSHIP
GWAS method: FAST
Threshold method: given
Threshold for significance: 3
Inflation factor (lambda): 1.025
Local linkage disequilibrium (LD) decay around each significantly associated SNP was inspected and two neighbor SNPs were considered in the same LD block when LD r2 > 0.2.
The positions of the SNPs flanking each LD block where used as query positions to retreive from the common bean genome v2.1 browser (https://phytozome.jgi.doe.gov/jbrowse/index.html) the list of putative candidate genes involved in the trait variation.
Percentage of variance explained by each SNP (VQTL/Vpheno), VQTL=2*freq*(1-freq)*effect2, Vpheno=phenotypic variance
				More frequent					QTL explained variance	VarQTL/Varpheno
SNP marker	Chromosome (Pv)	Position (bp)	-log10(P)	Reference allele	Variant allele	Frequency	Effect	Std. error	VarQTL	Var explained by the SNP	Associated Gene Model RefGen v.2.1 Phaseolus vulgaris	markers in LD	block region in LD (bp)	Associated genes in LD	Location (bp)	Clues on putative candidate gene role/pathways
SNP01992	5	366135	3.312	T	C	0.1875	0.1851	0.0539	0.0104392	0.11603	Phvul.005G004500 Chr05:357452..369635 forward	0				Phvul.005G004500: PTHR13265 THO complex subunit 1 (THOC1)
DART05546	6	15479576	3.056	A	G	0.1458	0.17	0.0518	0.00719855	0.0800105	no candidate gene	0
DART08825	9	22013240	3.225	C	T	0.1056	-0.1747	0.0517	0.00576516	0.0640787	Phvul.009G147200 Chr09:22010233..22014331 forward	0				Phvul.009G147200: PF00892 - EamA-like transporter family (EamA)
DART09339	10	3837951	3.497	A	T	0.1985	0.1636	0.0463	0.00851649	0.0946592	Phvul.010G026100 Chr10:3834094..3838540 forward					Phvul.010G026100: PF00931//PF13676 - NB-ARC domain (NB-ARC) // TIR domain (TIR_2) , PTHR11017 LEUCINE-RICH REPEAT-CONTAINING PROTEIN
DART09360	10	4031615	3.295	G	C	0.1812	0.1507	0.044	0.00673895	0.0749022	no candidate gene
SNP04396	10	8184240	3.208	A	G	0.1181	0.1814	0.0538	0.00685447	0.0761862	Phvul.010G053300 Chr10:8182873..8185578 reverse	0				Phvul.010G053300: KOG3734 - Predicted phosphoglycerate mutase, PF00300 Histidine phosphatase superfamily (branch 1)
SNP04526	10	27876633	4.052	T	C	0.125	0.2084	0.0543	0.00950043	0.105596	no candidate gene	0
SNP04627	10	36893960	3.239	G	T	0.1181	0.1895	0.0559	0.00748028	0.0831419	no candidate gene	0
SNP04633	10	37281288	3.239	A	G	0.1181	0.1895	0.0559	0.00748028	0.0831419	no candidate gene	0

## Sheet: gs_WW
Trait: WW_gs
Number of markers: 9825
Number of linkage groups: 11
Number of genotypes: 144
GWAS model: KINSHIP
GWAS method: FAST
Threshold method: given
Threshold for significance: 3
Inflation factor (lambda): 1.055
Local linkage disequilibrium (LD) decay around each significantly associated SNP was inspected and two neighbor SNPs were considered in the same LD block when LD r2 > 0.2.
The positions of the SNPs flanking each LD block where used as query positions to retreive from the common bean genome v2.1 browser (https://phytozome.jgi.doe.gov/jbrowse/index.html) the list of putative candidate genes involved in the trait variation.
Percentage of variance explained by each SNP (VQTL/Vpheno), VQTL=2*freq*(1-freq)*effect2, Vpheno=phenotypic variance
				More frequent					QTL explained variance	VarQTL/Varpheno
SNP marker	Chromosome (Pv)	Position (bp)	-log10(P)	Reference allele	Variant allele	Frequency	Effect	Std. error	VarQTL	Var explained by the SNP	Associated Gene Model RefGen v.2.1 Phaseolus vulgaris	markers in LD	block region in LD (bp)	Associated genes in LD	Location (bp)	Clues on putative candidate gene role/pathways
DART01548	2	26991667	3.209	T	C	0.1399	-0.0466	0.0138	0.000522599	0.0505415	no candidate gene	SNP00797	26991667 - 26991724 (57)	0
DART01554	2	27105019	3.209	T	C	0.1399	-0.0466	0.0138	0.000522599	0.0505415	Phvul.002G128700 Chr02:27104699..27109270 reverse	SNP00802	27105019 - 27104809 (210)	0		PTHR36779: family not named
SNP01992	5	366135	3.047	T	C	0.1875	0.0599	0.0183	0.00109322	0.105727	Phvul.005G004500 Chr05:357452..369635 forward	0				Phvul.005G004500: PTHR13265 THO complex subunit 1 (THOC1)
DART05942	6	25712805	3.031	T	C	0.1288	0.0679	0.0208	0.00103467	0.100065	Phvul.006G15190 Chr06:25712683..25714048					Phvul.006G151900: PTHR34956 FAMILY NOT NAMED
DART05998	6	27571312	3.885	A	C	0.1298	0.0731	0.0195	0.00120714	0.116745	Phvul.006G172601 Chr06:27566841..27573033 reverse					Phvul.006G172601: PF12796 - Ankyrin repeats (3 copies) (Ank_2)
DART07214	8	1458434	3.161	A	G	0.1145	0.0681	0.0204	0.000940412	0.090949	Phvul.008G017800 Chr08:1454172..1458779 forward	DART07211, DART07213, SNP03338	1456703 - 1503634 (46931)	Phvul.008G017900	Chr08:1459659..1461236	Phvul.008G017800: PTHR11732//PTHR11732:SF226 - ALDO/KETO REDUCTASE // SUBFAMILY NOT NAMED, Phvul.008G017900: PTHR11062:SF64 - EXOSTOSIN FAMILY PROTEIN-RELATED
DART08325	8	62882826	3.996	G	C	0.1136	0.0762	0.02	0.00116936	0.113091	Phvul.008G291300 Chr08:62879310..62884156 reverse	0				Phvul.008G291300: PTHR31818:SF0 - PROTEIN ROOT HAIR SPECIFIC 17, PF10250 GDP-fucose protein O-fucosyltransferase
DART08477	9	9064457	3.290	A	G	0.1206	0.0623	0.0182	0.000823265	0.0796195	Phvul.009G046100 Chr09:9059395..9066384 forward			Phvul.009G047100, Phvul.009G047200, Phvul.009G047300	Chr09:9224289..9227469 Chr09:9286089..9287119 Chr09:9287273..9292032	Phvul.009G046100: PF00076//PF07145//PF14259 - RNA recognition motif. (a.k.a. RRM, RBD, or RNP domain) (RRM_1) // Ataxin-2 C-terminal region (PAM2) // RNA recognition motif (a.k.a. RRM, RBD, or RNP domain) (RRM_6)
DART08485	9	9213457	3.171	G	A	0.1231	0.0664	0.0198	0.000951863	0.0920563	no candidate gene	DART08480, DART08483, DART08485, DART08484, DART08486, DART08487	9213457 - 9290820 (77363)			Phvul.009G047100: PTHR34970 FAMILY NOT NAMED, Phvul.009G047200: PTHR23324:SF43 - PHOSPHATIDYLINOSITOL/PHOSPHATIDYLCHOLINE TRANSFER PROTEIN SFH6-RELATED, Phvul.009G047300: PTHR30540:SF8 - POTASSIUM TRANSPORTER 13-RELATED
DART08825	9	22013240	3.817	C	T	0.1056	-0.065	0.0175	0.000798091	0.0771848	Phvul.009G147200 Chr09:22010233..22014331 forward	0				Phvul.009G147200: PF00892 - EamA-like transporter family (EamA)
SNP04126	9	25289358	3.029	G	A	0.1538	0.0573	0.0176	0.000854611	0.082651	no candidate gene	0
DART09339	10	3837951	3.126	A	T	0.1985	0.0522	0.0157	0.000867032	0.0838522	Phvul.010G026100 Chr10:3834094..3838540 forward					Phvul.010G026100: PF00931//PF13676 - NB-ARC domain (NB-ARC) // TIR domain (TIR_2), PTHR11017 LEUCINE-RICH REPEAT-CONTAINING PROTEIN
DART09360	10	4031615	3.191	G	C	0.1812	0.0502	0.0149	0.000747779	0.0723191	no candidate gene
DART09497	10	7728797	3.518	C	A	0.1128	0.0699	0.0197	0.000977946	0.0945789	Phvul.010G049900 Chr10:7720368..7731968 reverse	0				Phvul.010G049900: PTHR23319:SF4 - AT22714P
DART09509	10	8184141	3.111	A	G	0.125	0.0596	0.018	0.000777035	0.0751485	Phvul.010G053300 Chr10:8182873..8185578 reverse	DART09509, SNP04396	8184141 - 8184240 (99)			Phvul.010G053300: KOG3734 - Predicted phosphoglycerate mutase, PF00300 Histidine phosphatase superfamily (branch 1)
SNP04396	10	8184240	3.705	A	G	0.1181	0.0666	0.0182	0.000923948	0.0893567	Phvul.010G053300 Chr10:8182873..8185578 reverse
SNP04526	10	27876633	4.561	T	C	0.125	0.0753	0.0184	0.00124033	0.119955	no candidate gene
SNP04627	10	36893960	3.042	G	T	0.1181	0.0621	0.019	0.000803309	0.0776894	no candidate gene
SNP04633	10	37281288	3.042	A	G	0.1181	0.0621	0.019	0.000803309	0.0776894	no candidate gene
SNP05335	11	53535043	3.683	A	C	0.1056	-0.0619	0.017	0.000723781	0.0699981	Phvul.011G216200 Chr11:53529665..53538630	SNP05335, DART11290	53535043 - 53538248 (3205)			Phvul.011G216200: K17541 - SCY1-like protein 2 (SCYL2)
DART11290	11	53538248	3.349	C	T	0.0979	-0.0596	0.0173	0.000627422	0.0606791	Phvul.011G216200 Chr11:53529665..53538630 forward					Phvul.011G216200: K17541 - SCY1-like protein 2 (SCYL2), PTHR12984 SCY1-RELATED S/T PROTEIN KINASE-LIKE

## Sheet: Ca_WW
Trait: WW_Ca
Number of markers: 9825
Number of linkage groups: 11
Number of genotypes: 144
GWAS model: KINSHIP
GWAS method: FAST
Threshold method: given
Threshold for significance: 3
Inflation factor (lambda): 0.6462
Local linkage disequilibrium (LD) decay around each significantly associated SNP was inspected and two neighbor SNPs were considered in the same LD block when LD r2 > 0.2.
The positions of the SNPs flanking each LD block where used as query positions to retreive from the common bean genome v2.1 browser (https://phytozome.jgi.doe.gov/jbrowse/index.html) the list of putative candidate genes involved in the trait variation.
Percentage of variance explained by each SNP (VQTL/Vpheno), VQTL=2*freq*(1-freq)*effect2, Vpheno=phenotypic variance
				More frequent					QTL explained variance	VarQTL/Varpheno
SNP marker	Chromosome (Pv)	Position (bp)	-log10(P)	Reference allele	Variant allele	Frequency	Effect	Std. error	VarQTL	Var explained by the SNP	Associated Gene Model RefGen v.2.1 Phaseolus vulgaris	markers in LD	block region in LD (bp)	Associated genes in LD	Location (bp)	Clues on putative candidate gene role/pathways
SNP00315	1	37694488	3.187	T	C	0.4583	-0.0955	0.0284	0.00452841	0.0391731	no candidate gene
SNP01123	3	5299367	4.077	C	A	0.3056	-0.1184	0.0308	0.00594972	0.0514682	no candidate gene

[truncated: 2 more sheets: Cb_WW, Ccx_WW]
